# Supplementary material for: Assessing COVID-19 Vaccine Booster Hesitancy Using the Modified 5C Scale in Zhejiang Province, China: A Cross-Sectional Study
Source: Vaccines (Basel). 2023 Mar 21;11(3):706. doi: 10.3390/vaccines11030706 (PMC10056561; doi:10.3390/vaccines11030706)
Supplement: Supplementary file 1 [file vaccines-11-00706-s001.zip]

Archive with 1 entries (1 files):
- vaccines-2227033-supplementary.pdf
